# Supplementary material for: Synthesis of Cellular Silica Using Microbubbles as Templates
Source: Nanomaterials (Basel). 2022 Aug 15;12(16):2794. doi: 10.3390/nano12162794 (PMC9413465; doi:10.3390/nano12162794)
Supplement: Supplementary file 1 [file nanomaterials-12-02794-s001.zip]

Archive with 1 entries (1 files):
- nanomaterials-1843858-supplementary.pdf
